# Supplementary material for: A Comparison of Emotional Triggers for Eating in Men and Women with Obesity
Source: Nutrients. 2022 Oct 6;14(19):4144. doi: 10.3390/nu14194144 (PMC9570591; doi:10.3390/nu14194144)
Supplement: Supplementary file 1 [file nutrients-14-04144-s001.zip]

Archive with 1 entries (1 files):
- nutrients-1895087-supplementary.pdf
